# Supplementary material for: Sex-Dependent T Cell Dysregulation in Mice with Diet-Induced Obesity
Source: Int J Mol Sci. 2024 Jul 28;25(15):8234. doi: 10.3390/ijms25158234 (PMC11311663; doi:10.3390/ijms25158234)
Supplement: Supplementary file 1 [file ijms-25-08234-s001.zip]

Archive with 1 entries (1 files):
- ijms-3085062-supplementary.pdf
